# Supplementary material for: Exploration of underlying patterns among conflict, socioeconomic and political factors
Source: PLoS One. 2024 May 31;19(5):e0304580. doi: 10.1371/journal.pone.0304580 (PMC11142423; doi:10.1371/journal.pone.0304580)
Supplement: S1 Table — (CSV) [file pone.0304580.s001.csv]

Country	2000	2001	2002	2003	2004	2005	2006	2007	2008	2009	2010	2011	2012	2013	2014	2015
Afghanistan	4	4	4	4	4	4	4	4	4	4	4	4	4	4	4	4
Albania	3	3	3	3	3	3	3	3	3	3	3	3	3	3	3	3
Algeria	4	4	3	4	2	2	2	2	2	2	2	2	2	2	2	2
Angola	5	5	5	5	5	5	5	5	5	5	5	5	5	5	5	5
Argentina	3	3	3	3	3	3	3	3	3	3	1	3	1	1	3	3
Armenia	3	3	3	3	3	3	3	3	3	3	3	3	3	3	3	3
Australia	1	1	1	1	1	1	1	1	1	1	1	1	1	1	1	1
Austria	1	1	1	1	1	1	1	1	1	1	1	1	1	1	1	1
Azerbaijan	2	2	2	2	2	2	2	2	2	2	2	2	2	2	2	2
Bahrain	2	2	2	2	2	2	2	2	2	2	2	2	2	2	2	2
Bangladesh	3	3	3	3	3	3	3	3	3	3	3	3	3	3	3	3
Belarus	2	2	2	2	2	2	2	2	2	2	2	2	2	2	2	2
Belgium	1	1	1	1	1	1	1	1	1	1	1	1	1	1	1	1
Benin	5	5	5	5	5	5	5	5	5	5	5	5	3	3	5	3
Bhutan	2	2	2	2	2	5	5	3	3	3	3	3	3	3	3	3
Botswana	3	3	3	3	3	3	3	3	3	3	3	3	3	3	3	3
Brazil	3	3	3	3	3	3	3	3	3	3	3	3	3	3	3	3
Bulgaria	3	3	3	3	1	3	3	3	1	1	1	1	1	3	3	3
Burkina Faso	5	5	5	5	5	5	5	5	5	5	5	5	5	5	5	5
Burundi	5	5	5	5	5	5	5	5	5	5	5	5	5	5	5	5
Cambodia	5	5	5	5	5	5	5	5	5	5	5	5	5	5	5	5
Cameroon	5	5	5	5	5	5	5	5	5	5	5	5	5	5	5	5
Canada	1	1	1	1	1	1	1	1	1	1	1	1	1	1	1	1
Central African Republic	5	5	5	5	5	5	5	5	5	5	5	5	5	5	5	5
Chad	5	5	5	5	5	5	5	5	5	5	5	5	5	5	5	5
Chile	3	3	3	3	1	1	1	1	1	1	1	1	1	1	1	1
China	3	3	3	3	3	3	3	3	3	3	3	3	3	3	3	3
Colombia	4	4	4	3	3	3	3	3	3	3	3	3	3	3	3	3
Comoros	3	3	5	3	5	5	3	3	3	3	3	3	3	3	3	3
Costa Rica	1	3	1	1	1	1	1	1	1	1	1	1	1	1	1	1
Croatia	1	1	1	1	1	1	1	1	1	1	1	1	1	1	1	1
Cyprus	1	1	1	1	1	1	1	1	1	1	1	1	1	1	1	1
Denmark	1	1	1	1	1	1	1	1	1	1	1	1	1	1	1	1
Djibouti	3	3	3	3	3	3	3	3	3	3	3	3	3	3	3	3
Dominican Republic	3	3	3	3	3	3	3	3	3	3	3	3	3	3	3	3
Ecuador	3	3	3	3	3	3	3	3	3	3	3	3	3	3	3	3
El Salvador	3	3	3	3	3	3	3	3	3	3	3	3	3	3	3	3
Equatorial Guinea	5	2	2	2	2	2	2	5	2	2	2	2	2	2	2	2
Estonia	1	1	1	1	1	1	1	1	1	1	1	1	1	1	1	1
Ethiopia	4	5	5	5	5	5	5	5	5	5	5	5	5	5	5	5
Fiji	3	3	3	3	3	3	2	2	2	2	2	2	2	2	3	3
Finland	1	1	1	1	1	1	1	1	1	1	1	1	1	1	1	1
France	1	1	1	1	1	1	1	1	1	1	1	1	1	1	1	1
Gabon	2	2	2	2	2	2	2	2	2	3	3	3	3	3	3	3
Georgia	3	3	3	3	3	3	3	3	3	3	3	3	3	3	3	3
Germany	1	1	1	1	1	1	1	1	1	1	1	1	1	1	1	1
Ghana	5	3	3	3	3	3	3	3	3	3	3	3	3	3	3	3
Greece	1	1	1	1	1	1	1	1	1	1	1	1	1	1	1	1
Guatemala	3	3	3	3	3	3	3	3	3	3	3	3	3	3	3	3
Guinea	5	5	5	5	5	5	5	5	5	5	5	5	5	5	5	5
Guyana	3	3	3	3	3	3	3	3	3	3	3	3	3	3	3	3
Haiti	5	5	5	5	5	5	5	5	5	3	5	5	5	5	5	5
Honduras	3	3	3	3	3	3	3	3	3	3	3	3	3	3	3	3
Hungary	1	1	1	1	1	1	1	1	1	1	1	1	1	1	1	1
India	3	3	3	3	3	3	3	3	3	3	3	3	3	3	3	3
Indonesia	3	3	3	3	3	3	3	3	3	3	3	3	3	3	3	3
Iraq	2	2	2	4	4	4	4	4	4	4	4	4	2	4	4	4
Ireland	1	1	1	1	1	1	1	1	1	1	1	1	1	1	1	1
Israel	3	3	1	1	3	3	3	3	1	3	3	3	3	3	3	3
Italy	1	1	1	1	1	1	1	1	1	1	1	1	1	1	1	1
Jamaica	3	3	3	3	3	3	3	3	3	3	3	3	3	3	3	3
Japan	1	1	1	1	1	1	1	1	1	1	1	1	1	1	1	1
Jordan	3	3	3	3	3	3	3	3	3	3	3	3	3	3	3	3
Kazakhstan	2	2	2	2	2	2	2	2	2	2	2	2	2	2	2	2
Kenya	5	5	5	5	5	5	5	5	5	5	5	5	5	5	5	5
Kuwait	2	2	2	2	2	2	2	2	2	2	2	2	2	2	2	2
Latvia	3	1	1	1	1	1	1	1	1	1	1	1	1	1	1	1
Lebanon	4	4	4	4	4	3	3	3	3	3	3	3	3	3	3	3
Lesotho	3	3	3	3	3	3	3	3	3	3	3	3	3	3	3	3
Liberia	5	5	5	5	5	5	5	5	5	5	5	5	5	5	5	5
Lithuania	1	1	1	1	1	1	1	1	1	1	1	1	1	1	1	1
Luxembourg	1	1	1	1	1	1	1	1	1	1	1	1	1	1	1	1
Madagascar	5	5	5	5	5	5	3	3	3	5	5	5	5	5	5	5
Malawi	5	5	5	5	5	5	5	5	5	5	5	5	5	5	5	5
Malaysia	3	3	3	3	3	3	3	3	3	3	3	3	3	3	3	3
Mali	5	5	5	5	5	3	3	3	3	3	3	3	5	5	5	3
Mauritania	2	2	2	2	2	2	2	3	2	5	5	5	5	3	5	5
Mauritius	1	1	1	1	1	1	1	1	1	1	1	1	1	1	1	1
Mexico	3	3	3	3	3	3	3	3	3	3	3	3	3	3	3	3
Mongolia	1	1	3	3	3	3	3	3	3	3	3	3	3	3	3	3
Montenegro	3	3	3	3	3	3	1	3	3	3	3	3	3	3	3	3
Morocco	2	2	2	2	2	2	2	2	2	2	2	2	2	2	2	2
Mozambique	5	5	5	5	5	5	5	5	5	5	5	5	5	5	5	5
Namibia	3	3	3	3	3	3	3	3	3	3	3	3	3	3	3	3
Nepal	5	5	4	5	4	5	3	3	3	3	3	3	3	3	3	3
Netherlands	1	1	1	1	1	1	1	1	1	1	1	1	1	1	1	1
New Zealand	1	1	1	1	1	1	1	1	1	1	1	1	1	1	1	1
Nicaragua	3	3	3	3	3	3	3	3	3	3	3	3	3	3	3	3
Niger	5	5	5	5	5	5	5	5	5	5	5	5	5	5	5	5
Nigeria	5	5	5	5	5	5	5	5	5	5	4	5	5	5	4	4
Norway	1	1	1	1	1	1	1	1	1	1	1	1	1	1	1	1
Oman	2	2	2	2	2	2	2	2	2	2	2	2	2	2	2	2
Pakistan	2	2	2	2	2	2	2	5	3	4	4	4	4	4	4	3
Panama	3	3	1	3	3	1	1	1	3	1	3	1	1	1	1	1
Papua New Guinea	3	3	5	5	5	5	5	5	5	5	5	3	3	3	3	3
Paraguay	3	3	3	3	3	3	3	3	3	3	3	3	3	3	3	3
Peru	3	3	3	3	3	3	3	3	3	3	3	3	3	3	3	3
Philippines	3	3	3	3	3	3	3	3	3	3	3	3	3	3	3	3
Poland	1	1	1	1	1	1	1	1	1	1	1	1	1	1	1	1
Portugal	1	1	1	1	1	1	1	1	1	1	1	1	1	1	1	1
Qatar	2	2	2	2	2	2	2	2	2	2	2	2	2	2	2	2
Romania	3	3	3	3	3	3	3	3	3	3	1	1	1	1	1	1
Rwanda	5	5	5	5	5	5	5	5	5	5	5	5	5	5	5	5
Saudi Arabia	2	2	2	2	2	2	2	2	2	2	2	2	2	2	2	2
Senegal	5	5	5	5	3	3	3	3	3	3	3	3	3	3	3	3
Sierra Leone	5	5	5	5	5	5	5	5	5	5	5	5	5	5	5	5
Singapore	2	2	2	2	2	1	1	1	1	1	1	1	1	1	1	1
Slovenia	1	1	1	1	1	1	1	1	1	1	1	1	1	1	1	1
Solomon Islands	5	5	5	4	3	3	3	3	3	3	3	3	3	3	3	3
Somalia	5	5	5	5	5	5	5	5	5	5	5	4	5	5	5	5
South Africa	3	3	3	3	3	3	3	3	3	3	3	3	3	3	3	3
Spain	1	1	1	1	1	1	1	1	1	1	1	1	1	1	1	1
Sri Lanka	3	3	3	3	3	3	3	3	4	4	3	3	3	3	3	3
Sudan	4	4	4	4	4	4	4	4	4	4	4	4	4	4	4	4
Suriname	3	3	3	3	3	3	3	3	3	3	3	3	3	3	3	3
Sweden	1	1	1	1	1	1	1	1	1	1	1	1	1	1	1	1
Switzerland	1	1	1	1	1	1	1	1	1	1	1	1	1	1	1	1
Tajikistan	3	3	3	3	3	3	3	3	3	3	3	3	3	3	3	3
Thailand	3	3	3	3	3	3	3	3	3	3	3	3	3	3	2	2
Togo	5	5	5	5	5	5	5	5	5	5	5	5	5	5	5	5
Trinidad and Tobago	2	2	2	2	2	2	2	2	2	2	2	2	2	2	2	2
Tunisia	3	3	3	3	3	3	3	3	3	3	3	3	3	3	3	3
Turkey	3	3	3	3	3	3	3	3	3	3	3	3	3	3	3	3
Turkmenistan	2	2	2	2	2	2	2	2	2	2	2	2	2	2	2	2
Uganda	5	5	5	5	5	5	5	5	5	5	5	5	5	5	5	5
Ukraine	3	3	3	3	3	3	3	3	3	3	3	3	3	3	3	3
United Kingdom	1	1	1	1	1	1	1	1	1	1	1	1	1	1	1	1
United States	1	1	1	1	1	1	1	1	1	1	1	1	1	1	1	1
Uruguay	1	1	1	1	1	1	1	1	1	1	1	1	1	1	1	1
Uzbekistan	2	2	2	2	2	2	2	2	2	2	2	2	2	2	2	2
Zambia	5	5	5	5	5	5	5	5	5	5	5	5	5	5	5	5
Zimbabwe	5	5	5	5	5	5	5	5	5	5	5	5	5	5	5	5
